# Supplementary material for: Understanding the nature of association between anxiety phenotypes and anorexia nervosa: a triangulation approach
Source: BMC Psychiatry. 2020 Oct 7;20:495. doi: 10.1186/s12888-020-02883-8 (PMC7542378; doi:10.1186/s12888-020-02883-8)
Supplement: Supplementary file 1 — Additional file 1. [file 12888_2020_2883_MOESM1_ESM.xlsx]

## Sheet: Liability Conversion
Exposure	Outcome	Method	Original effect estimate	Effect estimate on liability scale
Anxiety Disorders	AN	IVW	0.704417	-0.224967
AN	Anxiety Disorders	IVW	1.06	0.1
AN	Anxiety Disorders	Weighted median	1.08	0.12
AN	Anxiety Disorders	Weighted mode	1.14	0.2
AN	Anxiety Disorders	GSMR	1.06	0.1
AN	Anxiety Disorders	MR Egger	1.55	0.68
AN	Anxiety Disorders	MR presso	1.06	0.1
AN	Worry	IVW	1.02	0.06
AN	Worry	Weighted median	1.01	0.04
AN	Worry	Weighted mode	1.01	0.01
AN	Worry	GSMR	1.02	0.06
AN	Worry	MR Egger	0.98	-0.05
AN	Worry	MR Presso	1.02	0.06

## Sheet: Power
Exposure	Outcome	Estimated instrument R2	Power	Alpha	Minimum Detectable Effect Size (OR)
Worry	AN	0.005	0.8	0.05	1.31
Anxiety Disorders	AN	0.0004	0.8	0.05	2.44
AN	Anxiety Disorders	0.001	0.8	0.05	1.67
AN	Worry	0.001	0.8	0.05	0.47 (beta)
Worry	Anxiety Disorders	0.005	0.8	0.05	1.26
Depressed Affect	AN	0.005	0.8	0.05	1.31
Depressed Affect	Anxiety Disorders	0.005	0.8	0.05	1.26
*observed association between continuous worry variable and AN estimated as 0.3; variance of exposure estimated as 0.2; variance of outcome estimated as 2.0

## Sheet: Heterogeneity and Pleiotropy
Exposure	Outcome	Heterogeneity statistics for IVW estimates			Heterogeneity statistics for MR Egger estimates			MR Egger Test of pleiotropy			MR-PRESSO global test of horizontal pleiotropy		MR-PRESSO test of distortion
		Cochran's Q	P value	I2 [95% CI]	Rucker's Q	P value (Rucker's Q)	Cochrane’s Q – Rucker’s Q’	Egger Intercept	SE	P value	Global Test Statistic	P Value	Distortion Test Statistic	P Value
Worry	AN	119.146	< 0.001	54% [37%, 66%]	117.246	< 0.001	-1.90011	0.014936	0.0159661	0.353704	123.663	< 0.001	14.5632	0.6085
AN	Anxiety Disorders	7.32168	0.29212	18% [0%, 62%]	5.00439	0.415345	-2.3173	-0.0360703	0.0237055	0.188596	10.4022	0.2734	NA	NA
AN	Worry	3.86536	0.694891	0% [0%, 69%]	3.12598	0.680571	-0.739384	0.00352053	0.00409424	0.42915	5.23859	0.7022	NA	NA
Worry	Anxiety Disorders	101.028	< 0.001	48% [28%, 62%]	99.8681	< 0.001	-1.15949	0.0129443	0.0166593	0.440678	104.623	< 0.001	3.7915	0.6947
Depressed Affect	AN	112.582	< 0.001	49% [31%, 63%]	112.298	< 0.002	-0.284918	-0.00507826	0.0134724	0.707645	116.506	< 0.001	-36.7235	0.7213
Depressed Affect	Anxiety Disorders	104.535	< 0.001	47% [28%, 62%]	87.9413	< 0.003	-16.5939	0.0453305	0.0142009	0.00235577	109.013	0.0002	No significant outliers	NA

## Sheet: Steiger Filtering
Influence of Worry on AN				Influence of Worry on Anxiety Disorders				Influence of Depressed Affect on Anxiety Disorders
SNP	R2 exposure	R2 outcome	SNP-Exposure association > SNP-Outcome association	SNP	R2 exposure	R2 outcome	SNP-Exposure association > SNP-Outcome association	SNP	R2 exposure	R2 outcome	SNP-Exposure association > SNP-Outcome association
rs10005233	0.00011467	2.64551e-06	TRUE	rs10005233	0.00011467	3.67505e-07	TRUE	rs10020288	8.66359e-05	0.000122523	FALSE
rs10034259	0.000111883	4.28559e-05	TRUE	rs10034259	0.000111883	5.18091e-05	TRUE	rs10144845	0.000116556	0.000203632	FALSE
rs10871777	0.000150031	8.01873e-06	TRUE	rs10871777	0.000150031	0.000113699	TRUE	rs10519647	8.88946e-05	5.55066e-05	TRUE
rs11039165	0.00012087	9.01285e-05	TRUE	rs11039165	0.00012087	3.69327e-05	TRUE	rs10891488	9.59656e-05	0.000159368	FALSE
rs11090045	0.000131411	2.43641e-05	TRUE	rs11090045	0.000131411	8.21737e-05	TRUE	rs10950393	0.000124692	0.000242413	FALSE
rs11204421	8.65275e-05	2.54816e-05	TRUE	rs11204421	8.65275e-05	6.47449e-05	TRUE	rs11039149	0.000157462	4.97952e-05	TRUE
rs112591851	8.59601e-05	1.06512e-05	TRUE	rs1295647	8.76334e-05	2.62413e-05	TRUE	rs11209175	0.000101557	2.20959e-06	TRUE
rs1295647	8.76334e-05	7.15188e-05	TRUE	rs13262595	0.00015238	0.000183498	FALSE	rs11584542	8.31088e-05	9.42221e-08	TRUE
rs13262595	0.00015238	0.000262749	FALSE	rs1330745	0.00011357	0.000114088	FALSE	rs11599236	0.000122877	0.000389944	FALSE
rs1330745	0.00011357	8.45561e-06	TRUE	rs13324323	0.000102389	2.98981e-05	TRUE	rs11605020	9.7307e-05	8.67495e-05	TRUE
rs13324323	0.000102389	4.58795e-07	TRUE	rs13328187	0.000112909	0.000294219	FALSE	rs11608355	9.5399e-05	0.000122753	FALSE
rs13328187	0.000112909	1.95039e-05	TRUE	rs1353439	0.0001008	6.87999e-05	TRUE	rs11693031	0.000108516	0.000374379	FALSE
rs1593304	9.0309e-05	2.18424e-05	TRUE	rs1593304	9.0309e-05	1.64608e-05	TRUE	rs12938775	8.67904e-05	4.62313e-06	TRUE
rs17196295	0.000100937	1.81707e-05	TRUE	rs17196295	0.000100937	6.10146e-06	TRUE	rs12967855	0.00013794	0.000170159	FALSE
rs1724725	9.41813e-05	8.07459e-06	TRUE	rs1724725	9.41813e-05	6.41553e-05	TRUE	rs13122395	8.47435e-05	4.57738e-05	TRUE
rs17532098	0.000101746	2.81132e-05	TRUE	rs17532098	0.000101746	1.33983e-05	TRUE	rs1330933	0.000146256	3.2892e-05	TRUE
rs1826787	0.000102422	3.434e-05	TRUE	rs1890184	0.000153862	4.82112e-05	TRUE	rs1422192	0.000102274	1.02141e-05	TRUE
rs1890184	0.000153862	2.4484e-05	TRUE	rs1998122	9.4165e-05	1.2666e-06	TRUE	rs1542212	8.71923e-05	2.04462e-05	TRUE
rs1998122	9.4165e-05	4.10746e-05	TRUE	rs2269426	0.000163743	0.000131028	TRUE	rs17432675	8.41669e-05	1.94968e-06	TRUE
rs2269426	0.000163743	8.10791e-05	TRUE	rs2488401	0.000100775	9.86516e-05	TRUE	rs17762769	0.000250076	5.30301e-06	TRUE
rs2488401	0.000100775	2.39297e-05	TRUE	rs2672852	9.50042e-05	2.29739e-06	TRUE	rs1782179	8.95417e-05	6.40694e-06	TRUE
rs2672852	9.50042e-05	1.82434e-05	TRUE	rs3026401	0.000124828	0.000290979	FALSE	rs1865868	8.29815e-05	1.42278e-05	TRUE
rs3026401	0.000124828	8.11142e-06	TRUE	rs34644694	0.000100329	0.000154059	FALSE	rs2042555	0.000104574	3.07009e-05	TRUE
rs34644694	0.000100329	0.000124041	FALSE	rs353547	0.000137158	1.14206e-06	TRUE	rs2149351	9.97965e-05	0.000112059	FALSE
rs353547	0.000137158	2.3168e-07	TRUE	rs3742020	0.000115131	0.000121039	FALSE	rs2302773	0.0001123	8.42746e-06	TRUE
rs3742020	0.000115131	7.92404e-08	TRUE	rs3751855	9.2948e-05	0.000124375	FALSE	rs2396133	9.08625e-05	2.06399e-05	TRUE
rs3751855	9.2948e-05	4.45779e-05	TRUE	rs3785234	0.000111432	0.000161182	FALSE	rs2717043	0.000114137	6.17147e-05	TRUE
rs3785234	0.000111432	0.000121602	FALSE	rs391236	9.4902e-05	3.41345e-05	TRUE	rs2895249	8.71318e-05	3.66652e-05	TRUE
rs391236	9.4902e-05	2.85846e-06	TRUE	rs4245150	0.000106294	0.000188377	FALSE	rs297346	0.000126179	0.00012425	TRUE
rs4245150	0.000106294	4.46847e-07	TRUE	rs45536634	0.000119539	6.57237e-06	TRUE	rs35738585	0.000151656	0.000112446	TRUE
rs45536634	0.000119539	1.42501e-05	TRUE	rs4684833	8.53698e-05	4.84872e-05	TRUE	rs35755513	8.4066e-05	4.70094e-08	TRUE
rs4684833	8.53698e-05	0.000133399	FALSE	rs4799723	8.96041e-05	0.000258169	FALSE	rs3795310	9.78663e-05	3.91275e-05	TRUE
rs4799723	8.96041e-05	4.387e-07	TRUE	rs480330	0.000131108	3.61476e-05	TRUE	rs4129243	7.96106e-05	0.000108658	FALSE
rs480330	0.000131108	6.89386e-06	TRUE	rs488359	8.89595e-05	6.40537e-05	TRUE	rs4578918	0.000129261	0.000110603	TRUE
rs488359	8.89595e-05	1.67244e-05	TRUE	rs502652	8.71056e-05	2.73356e-06	TRUE	rs4625	0.000108984	2.02725e-06	TRUE
rs502652	8.71056e-05	2.24985e-05	TRUE	rs56084168	0.000115654	5.96959e-06	TRUE	rs4632195	0.000131671	0.000366736	FALSE
rs56084168	0.000115654	2.01573e-07	TRUE	rs56133711	8.91462e-05	1.31298e-05	TRUE	rs55965054	9.89186e-05	3.11815e-05	TRUE
rs56133711	8.91462e-05	0.000105833	FALSE	rs57360718	9.6552e-05	2.80319e-05	TRUE	rs56009471	0.000118435	2.54167e-05	TRUE
rs57360718	9.6552e-05	2.13883e-06	TRUE	rs60642411	8.55323e-05	2.20812e-05	TRUE	rs59382200	0.000124534	1.16808e-08	TRUE
rs61731122	0.000103184	6.12901e-07	TRUE	rs62081501	0.000134803	2.31172e-05	TRUE	rs599550	0.00019815	5.61042e-07	TRUE
rs62081501	0.000134803	3.33894e-06	TRUE	rs62551581	8.98469e-05	0.000454087	FALSE	rs60393230	9.73419e-05	0.000204987	FALSE
rs62551581	8.98469e-05	6.2652e-05	TRUE	rs6478623	9.36908e-05	0.00019776	FALSE	rs62172117	9.43501e-05	4.4668e-08	TRUE
rs6478623	9.36908e-05	2.06242e-05	TRUE	rs6807666	0.000235859	2.00235e-05	TRUE	rs62444881	8.36753e-05	2.88745e-06	TRUE
rs6807666	0.000235859	5.9944e-06	TRUE	rs7033345	9.5764e-05	2.88635e-05	TRUE	rs6421301	8.31299e-05	9.82615e-05	FALSE
rs7033345	9.5764e-05	5.29515e-05	TRUE	rs7152906	0.00015806	0.000243823	FALSE	rs6795372	0.000102454	1.12544e-05	TRUE
rs7152906	0.00015806	8.0532e-06	TRUE	rs75195552	9.66975e-05	1.65419e-06	TRUE	rs6818081	8.61025e-05	0.000115857	FALSE
rs7207400	0.000180099	2.94616e-06	TRUE	rs75614054	9.39464e-05	9.87678e-05	FALSE	rs6900114	8.72229e-05	1.92088e-05	TRUE
rs75195552	9.66975e-05	1.32981e-05	TRUE	rs7567451	0.000100215	2.00971e-06	TRUE	rs7175083	0.000112494	7.28671e-05	TRUE
rs75614054	9.39464e-05	0.000104215	FALSE	rs78260322	8.98846e-05	1.90343e-05	TRUE	rs7502590	8.55733e-05	5.88432e-06	TRUE
rs7567451	0.000100215	0.000147329	FALSE	rs7845515	0.000110263	8.83377e-05	TRUE	rs77087420	0.00011653	1.24297e-06	TRUE
rs78260322	8.98846e-05	2.80287e-07	TRUE	rs79827531	0.000100736	7.30363e-06	TRUE	rs77607745	8.30726e-05	1.62596e-06	TRUE
rs7845515	0.000110263	8.97218e-08	TRUE	rs9936170	9.86346e-05	3.60677e-05	TRUE	rs8007859	8.84658e-05	0.000131348	FALSE
rs79827531	0.000100736	1.87012e-05	TRUE	rs998884	0.000114165	2.58391e-05	TRUE	rs836927	0.000109119	3.09419e-05	TRUE
rs9936170	9.86346e-05	4.38233e-05	TRUE					rs9852417	8.60814e-05	0.000101717	FALSE
rs998884	0.000114165	2.93084e-07	TRUE					rs9858071	0.000110394	9.58163e-06	TRUE
								rs9930139	9.07983e-05	1.29941e-06	TRUE

## Sheet: MV Pleiotropy
MR Egger Intercept Estimates for Assessment of Unmeasured Pleiotropy in Multivariable MR Analyses
Outcome	Egger Intercept	SE	P Value
AN	-0.00464976	0.00677949	0.49467
Anxiety Disorders	-0.00109747	0.00874502	0.90042
